# Supplementary material for: Assessing trends in the content of maternal and child care following a health system strengthening initiative in rural Madagascar: A longitudinal cohort study
Source: PLoS Med. 2019 Aug 20;16(8):e1002869. doi: 10.1371/journal.pmed.1002869 (PMC6701767; doi:10.1371/journal.pmed.1002869)
Supplement: S1 Table — Table of DiD estimates and associated p-values for all indicators of sick-child, antenatal, and perinatal care assessed, comparing unadjusted and adjusted values after controlling for household wealth. DiD, difference-in-differences. (XLSX) [file pmed.1002869.s004.xlsx]

## Sheet: Sick-child care
Assessing trends in the content of maternal and child care following a health system strengthening initiative in rural Madagascar: a longitudinal cohort study
S1 Table. Difference-in-differences estimates adjusted for household wealth
Indicator	DiD estimate_unadjusted	p-value_unadjusted	DiD estimate_adjusted*	p-value_adjusted*
Summary statistics for all children with symptoms of diarrhea, fever, and/or coughing with difficulty breathing
Visit to a PHF or CHW	23.295	0.006	22.952	0.006
Visit to a PHF	20.808	0.003	20.29	0.005
Visit to a CHW	2.192	0.738	2.372	0.721
Any treatment prescribed at a PHF or CHW	20.751	0.021	20.412	0.022
Care seeking for children with diarrhea
Visit to a PHF or CHW	17.763	0.158	21.028	0.059
Visit to a PHF	4.311	0.738	8.956	0.395
Visit to a CHW	13.452	0.211	12.072	0.257
Content of sick-child care for children with diarrhea
Any treatment prescribed at a PHF or CHW	22.075	0.128	24.598	0.062
Oral rehydration therapy prescribed at a PHF or CHW	24.425	0.049	26.986	0.023
Antibiotics prescribed at a PHF or CHW	-4.31	0.669	-3.657	0.735
Zinc supplements prescribed at a PHF or CHW	6.376	0.65	9.504	0.404
Antidiarrheal medication prescribed at a PHF or CHW	-6.804	0.317	-5.308	0.268
Homemade-remedy prescribed at a PHF or CHW	2.449	0.259	2.344	0.271
Care seeking for children with persistent cough and difficulty breathing
Visit to a PHF or CHW	20.064	0.076	19.067	0.082
Visit to a PHF	21.324	0.033	20.142	0.046
Visit to a CHW	-1.26	0.836	-1.076	0.861
Content of care for children with persistent cough and difficulty breathing
Any treatment prescribed at a PHF or CHW	9.745	0.403	8.736	0.429
Antibiotics prescribed at a PHF or CHW	18.277	0.129	17.405	0.141
NSAIDs/paracetamol prescribed at a PHF or CHW	-5.458	0.483	-6.291	0.377
Antimalarial medication prescribed at a PHF or CHW	-2.946	0.459	-2.787	0.49
Care seeking for children with fever
Visit to a PHF or CHW	8.028	0.567	7.939	0.58
Visit to a PHF	17.406	0.248	17.265	0.28
Visit to a CHW	-9.378	0.298	-9.326	0.316
Content of care for children with fever
Any treatment prescribed at a PHF or CHW	1.761	0.901	1.664	0.906
NSAIDs/paracetamol Prescribed at a PHF or CHW	-0.866	0.945	-0.997	0.935
Antibiotics prescribed at a PHF or CHW	13.491	0.309	13.376	0.306
Malarial rapid diagnostic test administered at a PHF or CHW	-7.786	0.533	-7.889	0.542
Antimalarial medication prescribed at a PHF or CHW	-5.984	0.504	-5.923	0.504
*Difference-in-differences estimates and asssociated p-values were adjusted for household wealth. We estimated the wealth scores of each household in the cohort in 2016 using the variable weights from the 2014 Principal Component Analysis of durable assets, to obtain consistent wealth scores for each household and the evolution of wealth over time. We then carried out a multivariate difference-in…

## Sheet: Antenatal and perinatal care
Assessing trends in the content of maternal and child care following a health system strengthening initiative in rural Madagascar: a longitudinal cohort study
S1 Table. Difference-in-differences estimates adjusted for household wealth
Indicator	DiD estimate_unadjusted	p-value_unadjusted	DiD estimate_adjusted*	p-value_adjusted*
Antenatal care seeking for pregnant women
1 or more consultations at a PHF	2.005	0.753	1.569	0.807
4 or more consultations at a PHF	-0.537	0.949	-1.429	0.859
1 or more consultations at a PHF within the first trimester	-0.763	0.897	-1.498	0.778
Content of antenatal care for pregnant women
Weight measured at a PHF	-8.499	0.18	-8.982	0.155
Blood pressure measured at a PHF	-3.668	0.658	-3.97	0.635
Blood sample taken at a PHF	-6.77	0.286	-6.122	0.316
Urine sample taken at a PHF	8.412	0.19	8.446	0.19
Counseled about potential pregnancy complications at a PHF	-3.809	0.581	-3.539	0.605
Perinatal care seeking for pregnant women and newborns
Delivery at a PHF	11.25	0.129	9.079	0.173
Content of perinatal care for pregnant women and newborns
Newborn’s weight measured at a PHF	16.474	0.018	14.475	0.023
Newborn exclusively breastfed for first 3 or more days after delivery at a PHF	9.027	0.165	7.585	0.254
Mother’s health checked at a PHF within 6 hrs of delivery	8.738	0.116	6.979	0.215
Newborn’s health checked at a PHF within 6 hrs of delivery	10.967	0.041	9.373	0.055
Newborn breastfed within 1 hr of delivery at a PHF	5.86	0.429	4.362	0.554
*Difference-in-differences estimates and asssociated p-values were adjusted for household wealth. We estimated the wealth scores of each household in the cohort in 2016 using the variable weights from the 2014 Principal Component Analysis of durable assets, to obtain consistent wealth scores for each household and the evolution of wealth over time. We then carried out a multivariate difference-in…
