# Supplementary material for: Assessing trends in the content of maternal and child care following a health system strengthening initiative in rural Madagascar: A longitudinal cohort study
Source: PLoS Med. 2019 Aug 20;16(8):e1002869. doi: 10.1371/journal.pmed.1002869 (PMC6701767; doi:10.1371/journal.pmed.1002869)
Supplement: S2 Table — Table with rates of missing data for all indicators of sick-child, antenatal, and perinatal care assessed. IHOPE, The Ifanadiana Health Outcomes and Prosperity longitudinal Evaluation. (XLSX) [file pmed.1002869.s005.xlsx]

## Sheet: Missing data in IHOPE cohort
Assessing trends in the content of maternal and child care following a health system strengthening initiative in rural Madagascar: a longitudinal cohort study
S2 Table. Information on non-response rates in IHOPE survey
	2014 IHOPE survey									2016 IHOPE survey
Questions in IHOPE survey* on care seeking behavior and content of sick-child, antenatal, and perinatal care	intervention group			non-intervention group			entire cohort			intervention group			non-intervention group			entire cohort
Sick-child care	# of identifiable responses	# of missing responses	% missing responses	# of identifiable responses	# of missing responses	% missing responses	# of identifiable responses	# of missing responses	% missing responses	# of identifiable responses	# of missing responses	% missing responses	# of identifiable responses	# of missing responses	% missing responses	# of identifiable responses	# of missing responses	% missing responses
Reported symptom of diarrhea	425	9	2.07373	966	13	1.32789	1391	22	1.55697	400	6	1.47783	986	13	1.3013	1386	19	1.35231
Reported symptom of fever	425	9	2.07373	960	19	1.94076	1385	28	1.9816	399	7	1.72414	987	12	1.2012	1386	19	1.35231
Reported symptom of cough	423	11	2.53456	963	16	1.63432	1386	27	1.91083	398	8	1.97044	986	13	1.3013	1384	21	1.49466
Reported symptom of difficulty breathing (among children with cough)	173	0	0	365	1	0.273224	538	1	0.185529	94	2	2.08333	253	0	0	347	2	0.573066
Sought care at any location (among children with diarrhea)	57	0	0	119	0	0	176	0	0	41	0	0	108	0	0	149	0	0
Received Hydrazinc/Viazur (among children with diarrhea)	57	0	0	118	1	0.840336	175	1	0.568182	41	0	0	105	3	2.77778	146	3	2.01342
Received SRO/Odiva (among children with diarrhea)	57	0	0	117	2	1.68067	174	2	1.13636	41	0	0	105	3	2.77778	146	3	2.01342
Received homemade remedy (among children with diarrhea)	57	0	0	118	1	0.840336	175	1	0.568182	41	0	0	106	2	1.85185	147	2	1.34228
Received other medication (among children with diarrhea)	55	2	3.50877	118	1	0.840336	173	3	1.70455	41	0	0	108	0	0	149	0	0
Sought care at any location (among children with fever or cough)	210	2	0.943396	502	10	1.95312	712	12	1.65746	109	1	0.909091	304	6	1.93548	413	7	1.66667
Received a rapid detection test (among children with fever)	97	1	1.02041	342	1	0.291545	439	2	0.453515	30	0	0	128	0	0	158	0	0
Received medication (among children with fever or cough)	210	2	0.943396	502	10	1.95312	712	12	1.65746	109	1	0.909091	303	7	2.25806	412	8	1.90476
Antenatal care
Attended prenatal consultation	185	0	0	412	0	0	597	0	0	160	0	0	392	0	0	552	0	0
Month of pregnancy for first consultation	148	3	1.98675	278	1	0.358423	426	4	0.930233	141	3	2.08333	297	0	0	438	3	0.680272
Number of consultations attended	151	0	0	278	1	0.358423	429	1	0.232558	144	0	0	297	0	0	441	0	0
Had weight measured	151	0	0	279	0	0	430	0	0	144	0	0	297	0	0	441	0	0
Had blood pressure measured	151	0	0	279	0	0	430	0	0	144	0	0	297	0	0	441	0	0
Had urine test performed	151	0	0	279	0	0	430	0	0	144	0	0	297	0	0	441	0	0
Had blood test performed	151	0	0	279	0	0	430	0	0	144	0	0	297	0	0	441	0	0
Received counseling for possible pregnancy complications	151	0	0	278	1	0.358423	429	1	0.232558	144	0	0	298	1	0.334448	442	1	0.225734
Perinatal care
Location of delivery	185	0	0	412	0	0	597	0	0	160	0	0	392	0	0	552	0	0
Mother's health checked after delivery (at a health center)	37	0	0	50	0	0	87	0	0	60	0	0	66	0	0	126	0	0
Mother's health checked after delivery (at a house)	148	0	0	362	0	0	510	0	0	100	0	0	324	2	0.613497	424	2	0.469484
Professional who checked mother's health after delivery (at any location)	134	0	0	233	0	0	367	0	0	112	0	0	229	0	0	341	0	0
Time after delivery when mother's health was checked	133	1	0.746269	233	0	0	366	1	0.27248	111	1	0.892857	224	5	2.18341	335	6	1.75953
Newborn weighed after delivery	184	1	0.540541	412	0	0	596	1	0.167504	159	1	0.625	391	1	0.255102	550	2	0.362319
Newborn's health checked after delivery (at any location)	184	1	0.540541	412	0	0	596	1	0.167504	160	0	0	391	1	0.255102	551	1	0.181159
Time after delivery when newborn's health was checked	128	0	0	241	1	0.413223	369	1	0.27027	111	1	0.892857	210	2	0.943396	321	3	0.925926
Professional who checked newborn's health after birth	128	0	0	240	2	0.826446	368	2	0.540541	112	0	0	212	0	0	324	0	0
Newborn was breastfed after birth	185	0	0	412	0	0	597	0	0	160	0	0	392	0	0	552	0	0
Time after birth when newborn was breastfed	178	0	0	405	1	0.246305	583	1	0.171233	160	0	0	384	0	0	544	0	0
Newborn received liquids to drink (other than breast milk) within first three days after birth	178	0	0	406	0	0	584	0	0	160	0	0	384	0	0	544	0	0
*Values reported were not adjusted for sampling weights. Identifiable response include numerical, and categorical responses. Missing responses include "I don't know" and no responses.
